# Supplementary material for: The pupillary light reflex distinguishes between circadian and non-circadian delayed sleep phase disorder (DSPD) phenotypes in young adults
Source: PLoS One. 2018 Sep 27;13(9):e0204621. doi: 10.1371/journal.pone.0204621 (PMC6160141; doi:10.1371/journal.pone.0204621)
Supplement: S1 DSPD PLR Dataset — (XLSX) [file pone.0204621.s001.xlsx]

## Sheet: Key
Sex	M = Male, F = Female
Age_at_PLR	Age in years at time of PLR
DLMO-PLR	Time in years between DLMO and PLR assessment
Group	0 - Control, 1 - Circadian DSPD, 2 - Non-circadian DSPD
DLMO_10pMol
Bedtime
PhaseAngle	Phase angle between DLMO and bedtime
Dim_MeanConVel	Mean constriction velocity to dim light
Dim_MaxConVel	Max constriction velocity to dim light
Bright_MeanConVel	Mean constriction velocity to bright light
Bright_MaxConVel	Max constriction velocity to bright light

## Sheet: Dataset
Sex	Age_at_PLR	DLMO-PLR	Group	DLMO_10pMol	Bedtime	PhaseAngle	Dim_MeanConVel	Dim_MaxConVel	Bright_MeanConVel	Bright_MaxConVel
M	25	0.0657534	0	20.77	23	2.23	2.9	5.16	3.14	5.44
M	20	0.0575342	0	19.54	22.75	3.21	2.45	5.12	2.67	5.08
F	23	1.25753	0	21.02	23	1.98	2.73	5.01	2.56	4.55
F	25	1.29863	0	21.63	24.5	2.87	2.68	4.93	2.84	5.19
M	22	1.28493	0	19.15	23	3.85	2.63	4.59	2.59	4.49
M	19	1.03014	0	19.46	21	1.54	2.36	3.87	2.27	4.44
M	24	1.07397	0	19.43	21.5	2.07	2.56	4.86	2.6	3.73
M	23	1.00822	0	20.74	24	3.26	1.94	3.66	2.6	3.99
M	20	1.01096	0	21.38	24	2.62	1.81	3.13	2.54	4.04
M	28	0.0958904	0	20.81	23	2.19	2.09	3.87	2.28	3.69
M	21	0.830137	0	20.81	23	2.19	2.05	3.82	2.56	4.82
M	20	0.0958904	0	19.84	23.33	3.49	2.4	4.14	2.65	4.57
F	19	0.819178	0	19.78	22.67	2.89	2.49	4.64	2.49	4.96
M	19	0.819178	0	19.57	22.67	3.1	2.18	4.02	2.6	4.12
M	21	0.816438	0	19.54	23.5	3.96	2.16	4.45	2.69	4.75
F	21	0.813699	0	21.48	24	2.52	2.38	4.58	2.2	3.63
F	23	0.0767123	0	22.6	24	1.4	2.86	4.42	3.03	5.16
F	20	0.838356	0	18.31	22	3.69	2.3	3.48	2.56	3.79
M	19	0.0767123	0	21.69	23	1.31	2.34	3.87	3.01	4.74
F	20	0.813699	0	20.58	23.5	2.92	2.43	3.53	2.22	3.89
M	19	0.0191781	0	21.51	23.5	1.99	2.43	3.8	2.6	4
F	20	0.778082	0	21.86	24	2.14	2.06	4.34	2.74	4.63
M	27	0.460274	0	20.46	22	1.54	2.71	5.48	3.3	6.19
M	19	0.463014	0	22.62	24	1.38	2.32	3.98	1.84	3.45
F	20	0.432877	0	19.27	24	4.73	2.13	3.98	2.64	4.48
M	19	0.246575	0	21.07	23	1.93	2.62	5.61	2.56	3.87
F	24	-0.0630137	0	19.51	22	2.49	2.36	4.55	2.52	3.88
M	19	-0.00821918	0	20.97	23	2.03	1.87	3.7	2.02	3.48
M	19	-0.00821918	0	18.97	23	4.03	2.45	4.76	2.79	4.04
M	20	-0.0109589	0	23.3	24	0.7	2.76	5.26	2.27	4.15
M	20	-0.0191781	0	19.84	23.5	3.66	2.34	4.7	2.55	4.22
F	20	-0.0219178	0	22.31	23	0.69	2.73	4.28	2.7	5.14
F	21	-0.0383562	0	20.6	24.5	3.9	2.12	3.52	2.25	3.57
F	23	-0.0219178	0	21.24	22	0.76	2.66	4.39	2.04	4.47
M	30	-0.0712329	0	19.12	22	2.88	2.43	4.29	2.87	4.63
M	23	-0.0219178	0	18.78	22	3.22	3.11	5.14	3.11	5.71
F	18	-0.0191781	0	19.6	22	2.4	2.48	4.23	2.23	3.64
M	19	-0.0356164	0	20.05	24	3.95	2.62	4.87	3.07	5.87
M	26	-0.0191781	0	21.34	23	1.66	2.56	4.74	2.75	5.63
F	20	-0.0191781	0	20.11	23	2.89	2.85	4.42	2.73	5.1
F	19	-0.0109589	0	20.4	23	2.6	2.07	3.23	2.32	3.43
M	23	-0.00821918	0	19.17	23	3.83	2.5	4.73	3.18	6.45
F	18	-0.0109589	0	21.24	23.5	2.26	3.08	5.25	3.1	4.85
F	20	-0.0246575	0	20.51	23.5	2.99	2.11	4.4	2.87	5.47
M	32	0.613699	0	20.22	23	2.78	1.51	3.18	2.27	3.73
M	27	0.649315	0	21.15	24.5	3.35	2.32	4.3	2.49	4.88
M	20	0.328767	0	21.87	23.5	1.63	2.72	4.71	3.4	5.86
M	19	0.353425	0	20.02	23	2.98	1.93	3.19	2.31	3.91
M	19	-0.0246575	0	19.33	22.5	3.17	1.77	3.76	1.56	3.07
M	19	-0.00821918	0	22.71	23	0.29	2.08	3.77	2.76	5.12
F	21	-0.030137	0	20.01	23	2.99	2.59	5.08	2.01	4.46
F	39	1.13973	1	25.15	24.42	-0.73	2.15	4.42	2.46	5.79
M	30	2.14795	1	22.7	24.62	1.92	2.29	5.09	2.86	5.16
M	26	1.1589	1	25.8	26.7	0.9	2.81	5.15	3	5.39
F	30	2.0137	1	21.6	24.92	3.32	2.72	4.63	2.58	5.04
F	26	1.1589	1	24.05	25.42	1.37	2.37	4.42	2.51	3.92
M	28	2.08493	1	22.83	26.57	3.74	2.28	3.81	2.78	4.34
M	30	2.27671	1	23.38	25.27	1.89	2.75	4.35	2.84	4.97
F	24	1.17534	1	22.84	25.22	2.38	2.83	5.31	3.17	5.89
M	24	2.28767	1	21.63	24.97	3.34	2.33	4.92	2.71	4.11
M	39	2.35068	1	22.8	23.5	0.7	2.77	4.7	2.62	5.44
M	26	2.33151	1	23.63	24.15	0.52	3.27
M	26	2.40822	1	22.4	27.02	4.62	2.85	4.39	3.57	5.74
F	21	1.14521	1	22.07	23.6667	1.59667	2.72	4.3	3.1	6.84
M	25	2.43836	1	23.15	25.05	1.9	2.56	4.15	2.96	4.85
F	23	1.08493	2	21.6	24.7	3.1	1.86	3.3	2.04	3.87
M	21	1.58082	2	20.07	25.05	4.98	1.72	2.78	2.07	3.18
M	31	1.09041	2	21.65	24.95	3.3	2.3	3.87	2.43	4.61
F	21	1.46027	2	21.03	24.2	3.17	2.24	3.65	2.78	4.61
F	57	1.43562	2		25.83		2.22	4.39	2.36	3.88
F	43	1.49041	2	21.83	24.85	3.02	2.17	3.76	2.31	3.83
M	24	2.38904	2	21.83	23.1167	1.28667	2.22	4.42	1.9	4.23
M	39	1.47123	2	19.9	22.9833	3.08333	2.11	4.07	2.22	3.8
M	22	1.46027	2	21.25	24.45	3.2	3.22	5.19	2.62	5.08
F	29	2.39726	2	21.37	22.8167	1.44667	2.45	4.46	3	4.89
F	25	1.37534	2	20.36	24.62	4.26	2.02	4.03	2.52	4.19
F	18	1.90137	2	18.7	22.5	3.8	1.95	3.96	2.27	4.77
